# Supplementary material for: Physical activity programming and counseling preferences among cancer survivors: a systematic review
Source: Int J Behav Nutr Phys Act. 2018 Jun 7;15:48. doi: 10.1186/s12966-018-0680-6 (PMC5992647; doi:10.1186/s12966-018-0680-6)
Supplement: Supplementary file 1 — Table S1. Appraisal Tool for Cross-Sectional Studies. Table S2. Consolidated Criteria for Reporting Qualitative Research. (XLS 29 kb) [file 12966_2018_680_MOESM1_ESM.xls]

## Sheet: AXIS Checklist
Table S3. Appraisal Tool for Cross-Sectional StudiesTable 3. Appraisal Tool for Cross-Sectional StudiesTable 3. Appraisal Tool for Cross-Sectional Studies
Study	Introduction	Methods										Results					Discussion		Other		AXIS Score /20
	Were the aims/objectives of the study clear?	2. Was the study design appropriate for the stated aim(s)?	3. Was the sample size justified?**	4. Was the target/reference population clearly defined? (Is it clear who the research was about?)	5. Was the sample frame taken from an appropriate population base so that it closely represented the target/reference population under investigation?	6. Was the selection process likely to select subjects/participants that were representive of the target/reference population under investigation?	7. Were measures undertaken to address and categorize non-responders?	8. Were the risk factor and outcome variables measured appropriate to the aims of the study?	9. Were the risk factor and outcome variables measured correctly using instruments/measurements that have been trialled, piloted, or published previously?	10. Is it clear what was used to determine statistical significance and/or precision estimates? (eg, p values, Cis)**	11. Were the methods (including statistical methods) sufficiently described to enable them to be repeated?	12. Were the basic data adequately described?	13. Does the response rate raise concerns about non-response bias?*	14. If appropriate, was information about non-responders described?	15. Were the results internally consistent?	16. Were the results for the analyses described in the methods presented?	17. Were the authors discussions and conclusions justified by the results?	18. Were the limitations of the study discussed?	19. Were there any funding sources or conflicts of interest that may affect the authors' interpretation of the results?*	20. Was ethnical approval or consent of participants attained?
Arthur et al., (2016) [75]	Y	Y	N	Y	Y	Y	N/A	Y	No mention on whether PA preference instruments have been used previously	Y	Y	Y	N	N/A	Y	Y	Y	Y	N	Y	17
Bélanger et al., (2012) [68]	Y	Y	N	Y	Y	Y	Y	Y	Y	Y	Y	Y	N	Y	Y	Y	Y	Y	N	Y	20
Blaney et al., (2013) [78]	Y	Y	N	Y	Y	Y	Y	Y	Y	Y	Y	Y	N	N	Y	Y	Y	Y	N	Y	19
Culos-Reed et al., (2017) [73]	Y	Y	Y	Y	Y	Y	N/A	Y	Y	Y	Y	Y	N	N/A	Y	Y	Y	Y	N	Y	18
Farrokhzadi et al. (2016) [65]	Y	Y	N	Y	Y	Y	Y	Y	Y	Y	Y	Y	DK	Y	Y	Y	Y	Y	N	Y	19
Forbes et al., (2015) [69]	Y	Y	Y	Y	Y	Y	Y	Y	Y	Y	Y	Y	N	Y	Y	Y	Y	Y	N	Y	20
Gjerset et al., (2011) [76]	Y	Y	Y	Y	Y	Y	Y	Y	Y	Y	Y	Y	N	N	Y	Y	Y	Y	N	Y	19
Green et al., (2014) [70]	Y	Y	N	Y	Y	Y	N/A	Y	Y	Y	Y	Y	DK	N/A	Y	Y	Y	Y	N	Y	17
Harrington et al., (2013) [54]	Y	Y	N	Y	Y	Y	N/A	Y	Y	Y	Y	Y	DK	N/A	Y	Y	Y	Y	N	Y	17
Jones et al., (2002) [36]	Y	Y	N	Y	Y	Y	Y	Y	Y	Y	Y	Y	N	N	Y	Y	Y	Y	N	Y	19
Jones et al., (2007) [80]	Y	Y	N	Y	Y	Y	Y	Y	Y	Y	Y	Y	N	N	Y	Y	Y	Y	N	Y	19
Kartolo et al., (2016) [48]	Y	Y	N	Y	Y	Y	DK	Y	No mention on whether PA preference instruments have been used previously	Y	Y	Y	N	DK	Y	Y	Y	Y	N	Y	17
Karvinen et al., (2006) [62]	Y	Y	N	Y	Y	Y	Y	Y	Y	Y	Y	Y	N	N	Y	Y	Y	Y	N	Y	19
Karvinen et al., (2007) [74]	Y	Y	N	Y	Y	Y	Y	Y	Y	Y	Y	Y	N	Y	Y	Y	Y	Y	N	Y	20
Karvinen et al., (2011) [49]	Y	Y	N	Y	Y	Y	N/A	Y	Y	Y	Y	Y	N	N/A	Y	Y	Y	Y	N	Y	18
Karvinen et al., (2016) [50]	Y	Y	N	Y	Y	Y	N/A	Y	Y	Y	Y	Y	N	N/A	Y	Y	Y	Y	N	Y	18
Leach et al., (2015) [85]	Y	Y	N	Y	Y	Y	N/A	Y	Y	Y	Y	Y	N	N/A	Y	Y	Y	Y	N	Y	18
Lin et al., (2013) [82]	Y	Y	N	Y	Y	Y	N/A	Y	Y	Y	Y	Y	DK	N/A	Y	Y	Y	Y	N	Y	17
Lowe et al., (2010) [51]	Y	Y	Y	Y	Y	Y	Y	Y	Y	Y	Y	Y	N	Y	Y	Y	Y	Y	N	Y	20
Lowe et al., (2016) [47]	Y	Y	N	Y	Y	Y	Y	Y	Y	Y	Y	Y	N	DK	Y	Y	Y	Y	N	Y	19
McGowan et al., (2013) [71]	Y	Y	N	Y	Y	Y	Y	Y	Y	Y	Y	Y	N	N	Y	Y	Y	Y	N	Y	19
Midgley et al. (2017) [81]	Y	Y	N	Y	Y	Y	Y	Y	Y	Y	Y	Y	N	N	Y	Y	Y	Y	N	Y	19
Murnane et al., (2012) [52]	Y	Y	N	Y	Y	Y	N/A	Y	Y	Y	Y	Y	N	N/A	Y	Y	Y	Y	N	Y	18
Paxton et al., (2014) [58]	Y	Y	N	Y	Y	Y	N/A	Y	Y	Y	Y	Y	N	Y	Y	Y	Y	Y	N	Y	19
Philip et al., (2014) [53]	Y	Y	N	Y	Y	Y	Y	Y	Y	Y	Y	Y	N	Y	Y	Y	Y	Y	N	Y	20
Phillips et al. (2017) [66]	Y	Y	N	Y	Y	Y	Y	Y	Y	Y	Y	Y	N	N	Y	Y	Y	Y	N	Y	19
Rogers et al., (2007) [57]	Y	Y	N	Y	Y	Y	N/A	Y	Y	Y	Y	Y	N	N/A	Y	Y	Y	Y	N	Y	18
Rogers et al., (2008) [56]	Y	Y	N	Y	Y	Y	Y	Y	Y	Y	Y	Y	N	N	Y	Y	Y	Y	Y	Y	19
Rogers et al., (2009a) [79]	Y	Y	N	Y	Y	Y	N/A	Y	Y	Y	Y	Y	N	N/A	Y	Y	Y	Y	Y	Y	18
Rogers et al., (2009b) [59]	Y	Y	N	Y	Y	Y	Y	Y	Y	Y	Y	Y	N	N	Y	Y	Y	Y	Y	Y	19
Stevinson et al., (2009) [64]	Y	Y	Y	Y	Y	Y	Y	Y	Y	Y	Y	Y	N	Y	Y	Y	Y	Y	Y	Y	20
Sturgeon et al. (2017) [67]	Y	Y	N	Y	Y	Y	N/A	Y	No mention on whether PA preference instruments have been used previously	Y	Y	Y	N	N/A	Y	Y	Y	Y	Y	Y	17
Tirado-Gomez et al., (2016) [60]	Y	Y	N	Y	Y	Y	N/A	Y	No mention on whether PA preference instruments have been used previously	Y	Y	Y	DK	N/A	Y	Y	Y	Y	Y	Y	16
Trinh et al., (2012) [72]	Y	Y	Y	Y	Y	Y	Y	Y	Y	Y	Y	Y	N	Y	Y	Y	Y	Y	N	Y	20
Tyrrell et al., (2014) [63]	Y	Y	Y	Y	Y	Y	Y	Y	Y	Y	Y	Y	N	Y	Y	Y	Y	Y	N	Y	20
Vallance et al., (2006) [77]	Y	Y	N	Y	Y	Y	Y	Y	Y	Y	Y	Y	N	Y	Y	Y	Y	Y	N	Y	20
Vallance et al., (2013) [61]	Y	Y	N	Y	Y	Y	Y	Y	Y	Y	Y	Y	N	Y	Y	Y	Y	Y	N	Y	20
Mean																					18.6757
Standard Deviation																					#N/A
Key: Y="Yes", N="No", DK="Don't know", PA=physical activity
*Item is reverse scored (i.e., no is a positive)
**Given that reporting preferences data is done descriptively and this review did not include assessing associations between preferences and demographic and medical variables, all studies were given a point for these categories so that it would not count

## Sheet: COREQ Checklist
Table S2. Consolidated Criteria for Reporting Qualitative Research
Study	Research Team & Reflexivity (8)	Study Design (15)	Analysis & Findings (9)	Total (32)
Craike et al., (2017) [84]	8	11	8	27
Robertson et al., (2017) [86]	7	13	8	28
Spence et al., (2011) [55]	7	10	8	25
Whitehead & Lavelle (2009) [83]	4	13	8	25
Mean				26.25
Standard Deviation				#N/A
